# Supplementary material for: Generalized cure rate model for infectious diseases with possible co-infections
Source: PLoS One. 2020 Sep 11;15(9):e0239003. doi: 10.1371/journal.pone.0239003 (PMC7485820; doi:10.1371/journal.pone.0239003)
Supplement: S1 Data — (XLSX) [file pone.0239003.s001.xlsx]

## Sheet: TB data
SN	AGE	TIME	UPDCUR	UPDCEN	GENDER
1	33	15	1	0	0
2	27	40	1	0	0
3	48	5	0	0	0
4	54	32	0	0	0
5	50	14	1	0	1
6	48	15	1	0	1
7	30	9	1	0	0
8	36	5	0	0	1
9	16	21	1	0	1
10	31	10	1	0	0
11	40	5	0	0	1
12	32	24	1	0	1
13	55	15	1	0	0
14	29	9	0	0	1
15	75	18	0	0	1
16	45	12	1	0	0
17	22	41	1	0	0
18	42	3	0	0	0
19	65	46	1	0	0
20	28	6	0	1	0
21	25	54	1	0	0
22	54	45	1	0	1
23	53	13	0	1	0
24	40	22	0	0	0
25	60	10	1	0	1
26	37	32	1	0	1
27	31	18	1	0	1
28	55	7	0	0	0
29	42	10	1	0	0
30	76	5	0	1	1
31	22	10	1	0	1
32	20	46	1	0	1
33	40	52	1	0	0
34	28	54	1	0	1
35	61	17	1	0	1
36	56	25	1	0	1
37	52	16	1	0	1
38	40	54	1	0	1
39	17	3	0	0	1
40	38	27	1	0	1
41	32	68	1	0	0
42	17	5	1	0	0
43	25	4	0	0	1
44	40	7	1	0	1
45	30	25	1	0	1
46	40	5	0	1	1
47	35	5	0	0	1
48	34	15	0	1	0
49	12	16	1	0	1
50	27	9	1	0	1
51	28	15	0	1	1
52	53	13	0	1	0
53	55	4	0	0	1
54	31	24	1	0	0
55	25	57	0	0	1
56	32	25	0	0	1
57	65	10	1	0	0
58	50	42	1	0	1
59	50	4	1	0	0
60	65	9	0	0	0
61	19	3	1	0	0
62	56	9	1	0	0
63	38	23	0	0	1
64	29	25	1	0	1
65	26	10	0	0	0
66	33	5	0	0	1
67	80	2	0	0	0
68	30	14	1	0	0
69	29	35	1	0	0
70	42	10	1	0	1
71	25	7	0	1	0
72	38	34	1	0	1
73	45	23	1	0	0
74	24	17	1	0	1
75	61	38	1	0	1
76	14	55	1	0	1
77	12	14	1	0	1
78	40	2	0	0	1
79	42	7	0	0	1
80	40	9	0	0	0
81	37	8	0	1	0
82	66	18	0	1	1
83	23	35	1	0	1
84	35	7	0	0	1
85	29	16	1	0	1
86	12	17	1	0	0
87	43	34	1	0	1
88	1.5	23	1	0	1
89	30	15	0	0	1
90	55	1	0	0	1
91	50	3	0	1	0
92	40	17	1	0	1
93	25	37	1	0	0
94	60	17	0	0	1
95	37	7	1	0	1
96	75	52	1	0	1
97	47	2	0	0	1
98	16	3	1	0	0
99	35	4	0	0	1
100	31	21	1	0	1
101	70	19	1	0	1
102	40	3	1	0	1
103	40	21	1	0	1
104	34	10	0	0	0
105	46	5	1	0	1
106	52	11	0	0	1
107	43	4	0	0	1
108	25	16	1	0	1
109	1.5	13	1	0	0
110	45	10	0	0	1
111	26	36	1	0	0
112	35	26	1	0	0
113	21	21	1	0	0
114	28	24	0	0	0
115	38	16	1	0	1
116	23	20	1	0	1
117	40	2	0	0	1
118	53	27	1	0	0
119	36	3	1	0	1
120	32	2	1	0	0
121	34	30	1	0	1
122	72	23	1	0	1
123	60	10	0	1	1
124	27	30	0	0	0
125	42	25	1	0	0
126	27	22	1	0	0
127	48	6	1	0	1
128	61	19	0	0	1
129	11	11	1	0	1
130	42	20	1	0	0
131	30	7	1	0	0
132	31	3	0	1	0
133	40	14	1	0	1
134	40	15	1	0	0
135	41	4	1	0	1
136	25	4	0	0	0
137	35	40	1	0	1
138	60	5	1	0	1
139	28	20	1	0	1
140	30	12	1	0	1
141	65	6	0	0	1
142	43	22	0	1	1
143	55	11	0	1	0
144	37	9	1	0	1
145	52	12	0	0	0
146	44	26	1	0	0
147	34	2	1	0	0
148	18	16	1	0	0
149	25	1	1	0	1
150	30	19	1	0	1
151	65	2	0	0	0
152	26	18	1	0	0
153	25	20	0	1	1
154	35	3	0	1	1
155	26	24	0	0	0
156	35	48	1	0	0
157	75	15	1	0	0
158	36	3	1	0	0
159	58	14	0	0	0
160	68	9	1	0	1
161	58	7	1	0	0
162	70	2	0	1	1
163	75	4	0	0	1
164	38	8	1	0	0
165	39	3	0	0	1
166	42	27	0	0	0
167	38	11	1	0	0
168	25	36	1	0	0
169	75	18	0	1	1
170	32	27	0	0	0
171	35	2	0	1	0
172	70	7	0	0	1
173	68	8	1	0	1
174	30	20	1	0	0
175	20	11	1	0	1
176	12	10	0	0	0
177	23	24	1	0	1
178	25	116	1	0	1
179	45	40	0	0	0
180	45	7	1	0	1
181	55	29	0	0	1
182	25	26	1	0	0
183	35	6	0	0	0
184	40	3	0	1	1
185	10	38	1	0	1
186	26	35	0	1	1
187	42	36	1	0	1
188	22	80	1	0	0
189	25	12	0	0	1
190	65	3	0	1	1
191	14	31	1	0	1
192	70	9	1	0	0
193	32	33	1	0	1
194	60	117	1	0	1
195	70	34	0	0	1
196	32	95	1	0	1
197	37	28	1	0	1
198	39	10	1	0	0
199	26	18	1	0	0
200	50	12	1	0	1
201	11	40	1	0	1
202	24	13	1	0	0
203	12	20	1	0	0
204	16	4	0	0	1
205	58	17	1	0	1
206	15	66	1	0	1
207	2	38	1	0	1
208	78	62	1	0	1
209	22	21	0	1	0
210	48	41	0	0	1
211	25	28	0	0	1
212	14	38	1	0	0
213	42	62	0	0	1
214	30	90	1	0	0
215	45	2	0	0	1
216	28	2	0	0	1
217	60	1	0	1	1
218	32	1	0	0	0
219	50	15	1	0	0
220	40	29	1	0	1
221	25	74	1	0	0
222	24	129	0	0	1
223	45	11	1	0	1
224	24	56	1	0	1
225	45	24	1	0	1
226	32	38	0	0	0
227	37	1	0	0	1
228	30	9	1	0	0
229	25	39	1	0	1
230	60	67	1	0	0
231	40	21	0	0	0
232	22	23	1	0	0
233	60	1	0	0	0
234	21	20	1	0	1
235	30	25	0	0	1
236	15	13	1	0	0
237	48	5	0	0	1
238	20	37	1	0	0
239	20	31	1	0	0
240	3	9	0	0	1
241	59	21	1	0	0
242	15	3	0	1	1
243	25	1	0	1	0
244	75	4	0	1	1
245	23	29	0	0	1
246	70	17	0	0	1
247	8	8	1	0	1
248	32	1	1	0	1
249	84	18	1	0	1
250	30	17	0	0	1
251	1.5	16	1	0	0
252	22	1	0	0	1
253	2	2	1	0	0
254	20	1	0	0	0
255	28	9	0	0	1
256	65	42	0	1	1
257	32	7	0	0	1
258	70	30	1	0	0
259	4	12	1	0	1
260	30	13	1	0	0
261	28	25	1	0	0
262	42	6	1	0	1
263	10	11	1	0	1
264	37	8	0	0	1
265	35	81	0	0	1
266	60	16	1	0	1
267	38	23	1	0	1
268	12	28	1	0	1
269	23	49	1	0	1
270	12	14	1	0	1
271	50	6	0	0	0
272	30	4	0	1	0
273	78	76	1	0	0
274	13	13	1	0	0
275	20	30	0	0	1
276	40	20	1	0	1
277	25	13	1	0	1
278	15	6	0	0	1
279	1	21	1	0	0
280	30	6	1	0	1
281	75	6	1	0	1
282	26	10	1	0	0
283	27	15	0	0	0
284	52	4	0	1	0
285		10	0	0	1
286	19	71	1	0	1
287	25	16	0	0	0
288	5	2	1	0	0
289	30	19	1	0	1
290	31	6	1	0	0
291	30	2	0	0	1
292	22	28	1	0	1
293	28	16	1	0	0
294	42	26	1	0	1
295	35	20	1	0	0
296	62	28	0	0	1
297	10	8	1	0	0
298	66	4	1	0	1
299	30	12	1	0	1
300	60	6	0	0	1
301	32	14	1	0	0
302	74	14	1	0	1
303	37	8	1	0	0
304	48	14	1	0	1
305	30	13	1	0	1
306	6	18	1	0	1
307	40	4	1	0	1
308	9	14	1	0	1
309	40	12	0	1	0
310	21	20	1	0	1
311	70	2	0	0	0
312	15	15	1	0	1
313	40	25	1	0	1
314	20	31	1	0	1
315	33	99	0	0	1
316	70	68	1	0	1
317	82	12	0	0	1
318	22	8	1	0	0
319	43	46	0	0	1
320	25	22	1	0	0
321	70	25	1	0	1
322	25	52	1	0	0
323	23	10	1	0	0
324	50	3	1	0	1
325	39	30	1	0	0
326	50	8	0	1	1
327	72	21	1	0	1
328	10	22	1	0	1
329	14	12	1	0	0
330	42	27	1	0	1
331	25	27	1	0	0
332	16	27	1	0	0
333	3	5	1	0	0
334	30	2	1	0	1
335	24	27	1	0	1
336	40	18	1	0	1
337	73	22	0	0	1
338	14	34	1	0	0
339	24	29	1	0	1
340	32	6	0	1	0
341	35	3	0	1	0
342	70	20	1	0	1
343	50	23	0	1	1
344	62	6	0	1	1
345	28	9	1	0	1
346	25	45	1	0	0
347	37	15	0	1	1
348	21	12	1	0	1
349	62	16	1	0	1
350	25	34	0	0	0
351	58	22	1	0	1
352	27	35	0	0	0
353	33	38	1	0	1
354	20	13	1	0	1
355	14	11	1	0	0
356	44	16	1	0	0
357	5	24	1	0	1
358	43	8	0	0	1
359	71	13	1	0	1
360	78	2	0	1	1
361	28	37	1	0	1
362	26	7	0	1	0
363	35	2	0	1	1
364	53	15	1	0	0
365	40	19	0	0	1
366	25	31	1	0	1
367	52	18	0	1	1
368	5	17	1	0	0
369	74	24	0	1	0
370	70	4	1	0	1
371	52	3	0	1	1
372	34	103	1	0	1
373	30	11	1	0	1
374	27	10	0	1	0
375	66	12	1	0	0
376	25	22	1	0	1
377	67	12	1	0	1
378	35	21	1	0	0
379	6	13	1	0	1
380	33	13	1	0	0
381	24	3	1	0	1
382	46	12	0	1	1
383	45	9	0	0	1
384	30	15	1	0	0
385	32	17	0	0	1
386	29	18	1	0	0
387	39	17	1	0	1
388	30	40	1	0	0
389	32	23	1	0	1
390	25	42	1	0	1
391	13	110	1	0	0
392	65	18	0	0	1
393	50	14	1	0	0
394	42	9	0	1	0
395	15	5	0	0	0
396	4	10	1	0	0
397	4	6	1	0	1
398	6	2	1	0	1
399	48	32	1	0	1
400	30	2	1	0	1
401	35	11	0	1	1
402	41	25	1	0	1
403	88	5	1	0	0
404	40	2	0	0	1
405	7	15	1	0	1
406	56	22	1	0	1
407	41	4	0	0	1
408	65	4	0	1	1
409	30	11	0	1	1
410	22	18	0	1	0
411	36	3	0	0	0
412	27	24	0	0	0
413	30	6	0	1	1
414	13	3	0	1	0
415	65	19	0	0	0
416	22	21	1	0	1
417	35	42	1	0	1
418	30	27	1	0	0
419	75	7	0	1	1
420	52	1	0	1	1
421	25	4	1	0	0
422	15	18	0	0	0
423	8	14	1	0	1
424	37	12	1	0	0
425	44	9	1	0	0
426	30	21	1	0	1
427	47	4	1	0	0
428	78	17	1	0	0
429	75	13	1	0	0
430	12	37	1	0	0
431	40	19	1	0	0
432	45	9	1	0	0
433	26	57	1	0	1
434	50	23	1	0	0
435	40	18	0	1	1
436	47	33	0	1	0
437	37	61	0	1	0
438	65	26	1	0	1
439	52	10	1	0	1
440	14	17	1	0	1
441	68	14	1	0	0
442	23	2	0	0	0
443	26	38	1	0	0
444	1	58	1	0	1
445	31	40	1	0	1
446	40	39	1	0	0
447	80	7	0	1	1
448	1	13	1	0	0
449	21	5	1	0	0
450	56	2	0	0	1
451	50	3	0	0	1
452	80	1	0	0	0
453	32	27	1	0	0
454	22	5	0	1	0
455	25	45	1	0	1
456	45	23	1	0	0
457	41	12	1	0	1
458	55	43	1	0	1
459	60	6	1	0	1
460	50	41	0	1	0
461	47	62	1	0	1
462	20	28	0	0	0
463	50	3	0	0	0
464	33	26	1	0	1
465	77	43	1	0	0
466	32	14	1	0	0
467	32	5	1	0	0
468	43	1	1	0	0
469	60	2	1	0	0
470	78	4	0	1	0
471	40	4	0	1	1
472	35	3	0	1	0
473	30	22	1	0	0
474	30	35	1	0	1
475	38	22	1	0	1
476	48	6	0	1	1
477	65	13	0	1	1
478	5	21	1	0	1
479	65	14	1	0	0
480	11	10	1	0	0
481	1	20	1	0	1
482	2	4	1	0	1
483	60	2	0	0	1
484	47	6	0	0	1
485	54	17	1	0	0
486	10	79	1	0	0
487	12	12	1	0	1
488	5	19	1	0	1
489	40	9	0	1	1
490	2	19	1	0	0
491	27	37	0	1	1
492	28	7	1	0	1
493	22	42	1	0	1
494	40	46	1	0	1
495	42	62	1	0	0
496	31	55	1	0	0
497	55	14	0	1	1
498	45	1	0	1	1
499	48	17	1	0	1
500	70	17	1	0	0
501	35	38	1	0	0
502	28	34	1	0	1
503	75	4	0	0	0
504	34	6	1	0	0
505	26	1	0	0	0
506	50	18	1	0	1
507	25	45	1	0	0
508	45	9	0	0	1
509	30	7	1	0	1
510	64	31	0	0	0
511	38	4	0	0	0
512	32	35	1	0	1
513	65	29	0	0	0
514	30	21	1	0	0
515	25	40	1	0	1
516	60	31	1	0	0
517	54	30	1	0	0
518	70	4	0	0	1

## Sheet: TB-HIV data
SN	age	time	updcure	upd cen	gender
1	25	13	1	0	0
2	40	23	0	0	1
3	27	19	0	0	0
4	27	34	1	0	1
5	35	37	1	0	0
6	24	88	1	0	1
7	25	13	1	0	0
8	40	23	0	0	1
9	27	19	0	1	0
10	23	34	1	0	0
11	32	3	1	0	0
12	25	39	0	0	0
13	45	27	1	0	0
14	35	43	1	0	1
15	45	21	1	0	1
16	40	11	0	0	0
17	48	5	0	0	1
18	28	13	1	0	1
19	40	7	1	0	1
20	35	17	1	0	0
21	35	12	1	0	1
22	26	13	0	1	0
23	49	7	1	0	1
24	25	54	1	0	0
25	35	37	1	0	0
26	24	88	1	0	1
27	30	23	1	0	0
28	48	7	0	1	0
29	20	11	1	0	0
30	55	19	0	0	1
31	31	26	0	0	1
32	36	9	1	0	0
33	35	55	1	0	1
34	40	29	1	0	0
35	37	69	0	1	1
36	25	20	0	0	1
37	25	20	0	0	1
38	37	3	0	1	1
39	42	27	0	1	0
40	30	11	1	0	0
41	38	8	1	0	0
42	37	14	1	0	0
43	25	36	1	0	0
44	33	13	0	0	0
45	26	35	0	1	0
46	40	40	1	0	1
47	24	7	0	1	1
48	44	5	0	0	1
49	40	8	1	0	0
50	49	21	0	0	1
51	46	10	0	1	1
52	24	7	0	0	1
53	26	18	1	0	0
54	49	21	0	0	1
55	44	5	0	0	1
56	40	8	1	0	0
57	23	29	0	0	1
58	43	3	0	0	0
59	22	21	0	0	0
60	28	2	0	1	1
61	32	38	0	0	0
62	43	3	0	0	0
63	27	1	0	0	0
64	5	8	1	0	0
65	38	5	1	0	0
66	47	8	1	0	0
67	27	18	1	0	0
68	43	21	1	0	1
69	26	9	0	0	0
70	33	16	1	0	1
71	44	12	1	0	1
72	2	12	1	0	0
73	39	20	1	0	1
74	45	3	1	0	1
75	50	30	1	0	1
76	30	8	0	0	0
77	35	15	1	0	0
78	39	30	1	0	0
79	33	16	1	0	1
80	26	9	0	1	0
81	35	15	1	0	0
82	27	52	1	0	1
83	27	18	1	0	0
84	45	3	1	0	1
85	39	18	0	1	1
86	30	8	0	1	0
87	39	30	1	0	0
88	40	3	0	1	0
89	67	13	1	0	1
90	43	8	0	1	1
91	35	9	1	0	0
92	26	37	0	1	0
93	47	11	1	0	0
94	43	8	0	1	1
95	35	9	1	0	0
96	26	37	0	0	0
97	47	11	1	0	0
98	46	15	1	0	0
99	60	8	0	1	0
100	27	25	1	0	1
101	43	8	0	1	1
102	35	9	1	0	0
103	26	37	0	0	0
104	47	11	1	0	1
105	60	8	0	0	0
106	40	3	0	0	0
107	58	17	1	0	0
108	46	15	1	0	0
109	70	17	1	0	0
110	30	9	1	0	0
111	40	7	1	0	0
112	55	30	1	0	1
113	28	13	0	1	0
114	45	30	1	0	0
115	39	22	1	0	1
116	27	33	0	1	0
117	47	24	0	1	1
118	25	6	1	0	0
119	40	15	1	0	0
120	45	2	0	0	0
121	32	24	0	0	0
122	30	9	1	0	0
123	40	7	1	0	0
124	48	17	1	0	1
125	35	38	1	0	0
126	34	6	1	0	0
127	45	9	0	0	1
128	39	22	1	0	1
129	30	35	1	0	1
130	47	24	0	0	1
131	40	15	1	0	0
132	45	35	1	0	0
133	70	17	1	0	0
